# Supplementary material for: Whole Genome Sequence Analysis of Phage-Resistant Listeria monocytogenes Serotype 1/2a Strains from Turkey Processing Plants
Source: Pathogens. 2021 Feb 13;10(2):199. doi: 10.3390/pathogens10020199 (PMC7922946; doi:10.3390/pathogens10020199)
Supplement: Supplementary file 1 [file pathogens-10-00199-s001.zip]

Archive with 1 entries (1 files):
- pathogens-1081307-supplementary.xlsx
