# Supplementary material for: Whole Genome Sequence Analysis of Phage-Resistant Listeria monocytogenes Serotype 1/2a Strains from Turkey Processing Plants
Source: Pathogens. 2021 Feb 13;10(2):199. doi: 10.3390/pathogens10020199 (PMC7922946; doi:10.3390/pathogens10020199)
Supplement: Supplementary file 1 [file pathogens-10-00199-s001.zip › pathogens-1081307-supplementary.xlsx]

## Sheet: Sheet 1
Table 1
Table S1. ST321 wgMLST variable alleles
Locus	Product	176b-1	206a-5	210b-1	339b-5	494b-1	L1624a
A118ply		new#1	new#2	new#1	new#1	new#2	new#2
A118ssb		new#1	new#2	60	new#1	new#2	new#2
LMRG_01558		8	8	8	8	8	20
SSI1_lmo0444		new#1	4	4	4	4	4
aut		30	30	30	30	new#1	30
inlL		10	new#1	10	10	10	10
lmo0013		1	1	1	1	1	new#1
lmo0028		1	1	1	1	1	new#1
lmo0092	ATP synthase F0F1 subunit beta	5	411	5	5	5	5
lmo0135	peptide ABC transporter substrate-binding protein	42	42	42	42	42	new#1
lmo0180		new#1	24	24	24	24	24
lmo0228	lysyl-tRNA synthetase	19	new#1	19	19	19	19
lmo0258	DNA-directed RNA polymerase subunit beta	46	39	46	46	39	46
lmo0286	aminotransferase	43	47	43	43	47	43
lmo0330		new#1	new#2	new#3	new#2	new#2	new#2
lmo0424	glucose uptake protein	47	47	47	new#1	47	47
lmo0491	3-dehydroquinate dehydratase	new#1	31	31	31	31	31
lmo0524		new#1	40	new#1	new#1	40	new#1
lmo0585	secreted protein	5	5	5	new#1	5	5
lmo0646	hypothetical protein	new#1	30	30	30	30	30
lmo0717	transglycosylase	42	20	42	42	20	42
lmo0735		new#1	new#1	new#2	new#1	new#1	new#1
lmo0744		76	100	76	76	100	76
lmo0746		new#1	new#1	new#1	new#2	new#1	new#1
lmo0788	hypothetical protein	69	54	69	69	54	69
lmo0809	spermidine/putrescine ABC transporter permease	new#1	32	32	32	32	32
lmo0825		45	new#1	45	45	45	45
lmo0828		new#1	new#2	new#3	new#2	new#2	new#2
lmo0842		new#1	new#1	new#1	new#2	new#1	new#1
lmo0870		1	new#1	1	1	new#1	1
lmo0883	hypothetical protein	45	12	45	45	12	45
lmo0927	hypothetical protein	34	10	34	34	10	34
lmo0947	hypothetical protein	19	19	new#1	19	19	19
lmo1080		8	new#1	8	8	8	8
lmo1081		3	3	3	3	new#1	3
lmo1084		new#1	new#1	new#1	new#1	new#1	new#2
lmo1150	transcriptional regulator PocR	new#1	138	5	5	138	5
lmo1293	glycerol-3-phosphate dehydrogenase	45	new#1	45	45	45	45
lmo1499		1	1	1	1	1	new#1
lmo1622		30	1	30	30	1	30
lmo1648		1	new#1	1	1	new#1	1
lmo1711	aminopeptidase	11	11	11	11	11	new#1
lmo1761	sodium-dependent transporter	23	23	23	23	new#1	23
lmo1810	fatty acid biosynthesis transcriptional regulator	16	4	16	16	4	16
lmo1845		new#1	36	36	36	36	36
lmo1886		19	19	19	19	new#1	19
lmo1981	hypothetical protein	1	1	1	new#1	1	1
lmo2026		new#1	new#2	new#1	new#1	new#1	new#1
lmo2032		18	18	18	18	18	new#1
lmo2111	nitroreductase	34	31	34	34	31	34
lmo2171	MFS transporter	new#1	45	39	39	45	39
lmo2214	ABC transporter permease	22	new#1	22	22	new#1	22
lmo2219		new#1	8	new#1	new#1	8	8
lmo2222		new#1	7	7	7	7	7
lmo2271		new#1	new#2	new#1	new#1	new#2	new#3
lmo2272		new#1	new#2	new#1	new#1	new#2	new#3
lmo2278		new#1	new#2	new#1	new#1	new#2	new#2
lmo2308		new#1	new#2	new#1	new#1	new#2	new#2
lmo2337	DeoR family transcriptional regulator	6	new#1	6	6	6	6
lmo2395		new#1	new#1	new#1	new#2	new#1	new#2
lmo2445		new#1	new#1	new#1	new#2	new#1	new#1
lmo2503		8	8	8	8	new#1	8
lmo2518	LytR family transcriptional regulator	1	1	new#1	1	1	1
lmo2550		new#1	new#2	new#1	new#1	new#2	new#2
lmo2694	lysine decarboxylase	47	47	47	47	new#1	47
prsA2		new#1	9	new#1	new#1	9	9
Notes
1 Strain L1624a is susceptible to the four tested bacteriophages, the others are resistant.
2 "new#" indicates a new allele that was not present in the BIGSdb database.
3 Identical alleles are shown with the same color code.
Table S2. ST391 wgMLST variable alleles
Locus	Product	171b-1	231b-1	506a-1	#24
A118p33		2	2	new#1	2
A118p44		2;7	2;7	2	2;7
A118p47		new#1	17	new#1	17
A118p53		new#1	new#1	new#1	new#2
A118ssb		new#1	60	new#1	60
comK		new#1	new#1	12	new#1
lmo0174		new#1	new#1	new#2	new#1
lmo0329		new#1	new#1	new#2	new#1
lmo0455	hypothetical protein	16	16	new#1	16
lmo0750		new#1	new#2	new#2	new#2
lmo0827		new#1	new#1	new#2	new#1
lmo0836	phosphate-starvation-inducible protein PsiE	4	4	4	new#1
lmo0862	oligo-1,6-glucosidase	13	13	13	new#1
lmo0951	hypothetical protein	1	new#1	1	1
lmo0988	peptide chain release factor 3	102	new#1	102	102
lmo1080		new#1	6	6	6
lmo1081		4	4	new#1	4
lmo1226		25	25	25	new#1
lmo1498		15	15	new#1	15
lmo1544	septum formation inhibitor MinD	new#1	12	12	12
lmo1564		1	1	1	new#1
lmo2007	hypothetical protein	8	8	new#1	8
lmo2023		new#1	new#2	new#2	new#1
lmo2308		new#1	new#2	new#1	new#1
lmo2315		new#1	new#2	new#2	new#2
lmo2323		new#1	new#2	new#1	new#2
lmo2333		new#1	new#1	new#2	new#1
lmo2355		19	19	new#1	19
lmo2414	aminotransferase	21	21	new#1	21
lmo2550		1	new#1	1	1
lmo2563	hypothetical protein	12	12	new#1	12
lmo2588	multidrug transporter	new#1	20	20	20
lmo2637		1	1	new#1	1
lmo2656	30S ribosomal protein S12	1	new#1	1	1
lmo2659	ribulose-phosphate 3-epimerase	7	10	7	7
Notes
1 Strain L1624a is susceptible to the four tested bacteriophages, the others are resistant.
2 "new#" indicates a new allele that was not present in the BIGSdb database.
3 Identical alleles are shown with the same color code.
